# Supplementary material for: A Trichinella spiralis serine protease triggers gut epithelial apoptosis and destroys the barrier integrity to mediate larval invasion
Source: PLoS Negl Trop Dis. 2025 Oct 30;19(10):e0013680. doi: 10.1371/journal.pntd.0013680 (PMC12591413; doi:10.1371/journal.pntd.0013680)
Supplement: S1 Table — (XLSX) [file pntd.0013680.s001.xlsx]

## Sheet: Figure 1A
	incubation(h)
	0	3	6	12	24	48
cell avaliability(%)	101.7	99.48	97.27	86.11	85.67	73.66
	101.43	99.76	95.59	86.4	85.28	72.46
	98.77	103.01	95.44	86.76	85.92	74

## Sheet: Figure 1E
Apoptosis rate(%)
PBS	rTsSPc	MTsSPc	ΔrTsSPc
8.85	33.39	14.4	12.49
9.82	41.87	14	12.92
9.25	28.5	12.79	12.17

## Sheet: Figure 1F
		Relative mRNA expression
		PBS			rTsSPc			MTsSPc			ΔrTsSPc
	Caspase 3	0.97	0.97	1.07	1.3	1.3	1.17	1.02	1.03	1.18	1.18	1.12	1.15
	Caspase 8	0.99	0.98	1.03	1.21	1.21	1.28	0.98	0.99	1.08	1.02	1.06	0.98
	Caspase 9	1	0.98	1.02	1.26	1.3	1.3	1.13	1.16	1.15	1.09	1.01	1.05
	PARP	1.03	0.96	1.02	0.97	0.95	1.01	1	1	0.98	0.93	0.94	0.93
	Cytochrome c	0.99	1.01	1	1.29	1.29	1.32	1.12	1.13	1.12	1.06	1	1.04
	Bcl-2	0.98	1.03	0.99	1.43	1.43	1.42	1.2	1.1	1.25	0.9	0.86	0.93
	Bax	0.99	0.96	1.05	1.14	1.16	1.2	1.09	1.05	1.04	1.08	0.95	0.98

## Sheet: Figure 1G
fold change of PBS
	caspase 3						bax
	PBS	rTsSPc	MTsSPC	ΔrTsSPc			PBS	rTsSPc	MTsSPC	ΔrTsSPc
	1	1.12	0.86	0.86			1	1.25	0.91	0.99
	1	1.36	1.12	1.14			1	1.54	0.82	0.85
	1	1.33	1.05	1.25			1	1.71	0.9	1.19
	cl-caspase 3						bcl-2
	PBS	rTsSPc	MTsSPC	ΔrTsSPc			PBS	rTsSPc	MTsSPC	ΔrTsSPc
	1	1.52	1.23	1.21			1	0.51	0.97	1.34
	1	1.73	1.15	0.91			1	0.77	1.17	1.15
	1	1.73	0.86	0.74			1	0.69	0.84	0.84
	caspase 8						Cytochrome c
	PBS	rTsSPc	MTsSPC	ΔrTsSPc			PBS	rTsSPc	MTsSPC	ΔrTsSPc
	1	1.03	1.06	0.99			1	6.21	1.57	1.51
	1	1.09	1.01	0.56			1	6.69	0.85	0.65
	1	1.00504	1.01966	1.18579			1	8.94	1.85	1.14
	cl-caspase 8						PARP
	PBS	rTsSPc	MTsSPC	ΔrTsSPc			PBS	rTsSPc	MTsSPC	ΔrTsSPc
	1	1.56	0.98	0.85			1	1.17	1.1	1.07
	1	1.32	0.95	0.96			1	1.38	0.98	1.01
	1	1.18	1.11	1.13			1	1.33	0.87	0.78
	caspse 9						cl-PARP
	PBS	rTsSPc	MTsSPC	ΔrTsSPc			PBS	rTsSPc	MTsSPC	ΔrTsSPc
	1	1.1	0.77	0.74			1	2.27	0.8	0.97
	1	0.91	0.83	0.79			1	1.79	0.84	0.99
	1	0.8	0.76	0.91			1	2.71	1.18	1.53
	cl-caspse 9
	PBS	rTsSPc	MTsSPC	ΔrTsSPc
	1	1.47	0.86	0.64
	1	1.13	1.31	0.97
	1	1.39	1.38	1.11

## Sheet: Figure 2A
	TEER(% of pretreated)
	PBS	Z-VAD-FMK	rTsSPc	Z-VAD-FMK+rTsSPc
	99.62	102.67	59.55	89.92
	101.84	103.76	61.51	91.68
	98.14	100.53	61.69	91.49

## Sheet: Figure 2B
		FITC dextran (μg/ml)
		PBS	Z-VAD-FMK	rTsSPc	Z-VAD-FMK+rTsSPc
		0.27	0.24	2.54	0.68
		0.25	0.21	2.36	0.66
		0.27	0.22	2.38	0.65

## Sheet: Figure 2C
Flouresence intensity
		ZO-1					E-cad
		PBS	Z-VAD-FMK	rTsSPc	Z-VAD-FMK+rTsSPc		PBS	Z-VAD-FMK	rTsSPc	Z-VAD-FMK+rTsSPc
		47.68	45.632	24.665	50.756		44.511	55.501	30.356	44.401
		59.311	52.319	19.35	45.099		49.663	48.631	28.942	51.654
		52.217	59.739	16.706	42.746		57.544	55.076	33.355	52.8
		Occludin					Claudin-1
		PBS	Z-VAD-FMK	rTsSPc	Z-VAD-FMK+rTsSPc		PBS	Z-VAD-FMK	rTsSPc	Z-VAD-FMK+rTsSPc
		47.81	52.583	29.087	55.751		45.926	47.645	17.75	47.147
		53.395	56.648	33.886	54.722		41.393	45.527	18.198	47.947
		57.543	50.287	21.346	52.636		51.117	54.06	18.476	44.732

## Sheet: Figure 2D
Relative mRNA expression
	ZO-1					E-cad
	PBS	Z-VAD-FMK	rTsSPc	Z-VAD-FMK+rTsSPc		PBS	Z-VAD-FMK	rTsSPc	Z-VAD-FMK+rTsSPc
	0.88	1.43	0.57	0.92		1.01	1.41	0.87	1.56
	0.9	1.48	0.57	1		0.99	1.45	0.89	1.61
	1.25	1.59	0.69	0.76		1	1.5	0.9	1.72
	Occludin					Claudin-1
	PBS	Z-VAD-FMK	rTsSPc	Z-VAD-FMK+rTsSPc		PBS	Z-VAD-FMK	rTsSPc	Z-VAD-FMK+rTsSPc
	0.99	0.92	0.63	0.96		0.97	1.27	0.5	1.01
	0.97	0.86	0.58	0.97		0.94	1.36	0.54	0.85
	1.05	0.91	0.57	1		1.1	1.24	0.5	0.85

## Sheet: Figure 2E
Fold change of PBS
		ZO-1						E-cad
		PBS	Z-VAD-FMK	rTsSPc	Z-VAD-FMK+rTsSPc			PBS	Z-VAD-FMK	rTsSPc	Z-VAD-FMK+rTsSPc
		1	0.95	0.15	1.02			1	1.25254	0.585163	1.27796
		1	1.1	0.34	0.87			1	1.57949	0.842351	1.13824
		1	0.98	0.2	1.47			1	0.912795	0.633052	1.53274
		Occludin						Claudin-1
		PBS	Z-VAD-FMK	rTsSPc	Z-VAD-FMK+rTsSPc			PBS	Z-VAD-FMK	rTsSPc	Z-VAD-FMK+rTsSPc
		1	1.24502	0.947479	1.36649			1	1.55	0.54	1.5
		1	1.08558	0.883374	1.00279			1	0.97	0.37	0.86
		1	0.797059	0.847054	1.23415			1	0.801251	0.398734	1.06633

## Sheet: Figure 3D
Fold change of PBS	PGAM5
	PBS	rTsSPc	MTsSPc	ΔrTsSPc
	1	1.09	0.93	1.06
	1	1.12	0.84	0.96
	1	1.24	0.87	0.85

[truncated: 14 more sheets: Figure 4A, Figure 4B, Figure 4C, Figure 4D, Figure 4E, Figure 4F, Figure 4G, Figure 5A, Figure 5B, Figure 5C, Figure 5D, Figure 5E, Figure 6C, Figure 6D]
